# Supplementary material for: Progressive Elevation of Store-Operated Calcium Entry-Associated Regulatory Factor (SARAF) and Calcium Pathway Dysregulation in Multiple Sclerosis
Source: Int J Mol Sci. 2025 May 9;26(10):4520. doi: 10.3390/ijms26104520 (PMC12110777; doi:10.3390/ijms26104520)
Supplement: Supplementary file 1 [file ijms-26-04520-s001.zip]

Archive with 1 entries (1 files):
- ijms-3536624-supplementary.xlsx
