# Supplementary material for: Progressive Elevation of Store-Operated Calcium Entry-Associated Regulatory Factor (SARAF) and Calcium Pathway Dysregulation in Multiple Sclerosis
Source: Int J Mol Sci. 2025 May 9;26(10):4520. doi: 10.3390/ijms26104520 (PMC12110777; doi:10.3390/ijms26104520)
Supplement: Supplementary file 1 [file ijms-26-04520-s001.zip › ijms-3536624-supplementary.xlsx]

## Sheet: Sheet1
Table S1. Individual patient fold changes for SARAF, STIM1, and Orai1 expression.
MS Patients	SARAF FC	Orai1 FC	STIM1 FC		Healthy Control	SARAF FC	Orai1 FC	STIM1 FC
1	3.75	0.42	0.29		1	1	1	1
2	3.9	0.44	0.31		2	0.98	1.02	0.99
3	3.8	0.41	0.3		3	1.01	0.99	1.01
4	3.85	0.42	0.28		4	1	1.01	1
5	3.82	0.45	0.32		5	0.99	1	0.98
6	3.97	0.43	0.32		6	0.96	0.98	0.97
7	4	0.44	0.29		7	1	1.03	0.97
8	3.694	0.44	0.31		8	0.98	1	1
9	3.87	0.41	0.32		9	1.04	0.99	0.99
10	3.98	0.45	0.28		10	0.98	1	1.01
11	4.1	0.43	0.3		11	1.01	0.99	1.03
12	4	0.41	0.28		12	0.99	1	0.99
13	3.9	0.44	0.32		13	0.98	0.99	1
14	3.6	0.43	0.29		14	1	0.99	0.98
15	3.76	0.44	0.31		15	0.99	1	1
16	3.98	0.41	0.28		16	1.03	0.99	0.99
17	3.56	0.42	0.29		17	0.99	1	0.97
18	3.6	0.44	0.32		18	1	1	1
20	3.59	0.41	0.28		20	1	0.98	0.97
21	3.9	0.42	0.33		21	1.01	0.98	0.99
22	3.54	0.45	0.28		22	0.99	1	1
23	3.99	0.43	0.28		23	1	0.98	1
24	3.87	0.44	0.32		24	1	1.01	0.99
25	3.69	0.44	0.28		25	0.99	0.98	1.03
26	3.9	0.41	0.33		26	1	1	0.99
27	4	0.45	0.28		27	1.02	1	1
28	3.95	0.43	0.29		28	1	0.97	1
29	3.87	0.44	0.31		29	0.99	0.98	1.02
30	4	0.43	0.29		30	1	0.99	0.98
31	3.98	0.44	0.28		31	0.98	1	1.01
32	3.98	0.41	0.31		32	1		0.98
33	3.95	0.42	0.28		33	1	1	1.05
34	3.75	0.45	0.32		34	1	1	1
35	3.8	0.43	0.31		35	0.98	1	1
36	3.76	0.44	0.3		36	1	0.99	0.98
37	3.78	0.41	0.28		37	1	0.98	1
38	3.69	0.44	0.32		38	0.98	0.98	0.99
39	3.76	0.43	0.3		39	1.05	1	1
40	3.65	0.44	0.28		40	1	0.99	1
41	3.9	0.41	0.32		41	1.02	1	1
42	3.7	0.42	0.29		42	0.99	1	0.98
43	3.66	0.45	0.28		43	0.98	1	0.99
44	3.76	0.43	0.32		44	1	0.98	1
45	3.9	0.44	0.31		45	0.99	1	1
Mean	3.8285	0.430769	0.299487		Mean	0.997727	0.994651	0.996136
±SD	0.143064	0.0136321	0.0172471		±SD	0.0164053	0.0116187	0.01617
